# Supplementary material for: On the Nature of the Rotational Energy Barrier of Atropisomeric Hydrazides
Source: Molecules. 2023 Nov 29;28(23):7856. doi: 10.3390/molecules28237856 (PMC10708319; doi:10.3390/molecules28237856)
Supplement: Supplementary file 1 [file molecules-28-07856-s001.zip]

Archive with 1 entries (1 files):
- molecules-2708809-supplementary.pdf
